# Supplementary material for: Effect of the Chemical Structure of Modifiers Used in the Receptive Membrane of an Umami Taste Sensor on Its Electrical Responses
Source: Sensors (Basel). 2026 Mar 12;26(6):1787. doi: 10.3390/s26061787 (PMC13029917; doi:10.3390/s26061787)
Supplement: Supplementary file 1 [file sensors-26-01787-s001.zip]

Archive with 1 entries (1 files):
- sensors-4161693-supplementary.pdf
